# Supplementary material for: Novel Ex Vivo Zymography Approach for Assessment of Protease Activity in Tissues with Activatable Antibodies
Source: Pharmaceutics. 2021 Sep 2;13(9):1390. doi: 10.3390/pharmaceutics13091390 (PMC8471274; doi:10.3390/pharmaceutics13091390)
Supplement: Supplementary file 1 [file pharmaceutics-13-01390-s001.zip]

Archive with 1 entries (1 files):
- pharmaceutics-1273372 - supplementary material.pdf
